# Supplementary material for: Egg Production in Poultry Farming Is Improved by Probiotic Bacteria
Source: Front Microbiol. 2019 May 24;10:1042. doi: 10.3389/fmicb.2019.01042 (PMC6543855; doi:10.3389/fmicb.2019.01042)
Supplement: TABLE S2 — Number of eggs produced by hens fed with control diets and supplemented with Enterococcus faecalis UGRA10 along the experimental period. [file Table_2.xlsx]

## Sheet: Hoja1
Table S2. Number of eggs produced by hens fed with control diets and supplemented with Enterococcus faecalis UGRA10 along the experimental period
Eggs	Treatment	Day	Experimental Bout (PRE-FIRST-SECOND)
52	CONTROL	1	First Half
53	Experimental	1	First Half
48	CONTROL	2	First Half
46	Experimental	2	First Half
42	CONTROL	3	First Half
45	Experimental	3	First Half
49	CONTROL	9	First Half
54	Experimental	9	First Half
41	CONTROL	10	First Half
40	Experimental	10	First Half
46	CONTROL	11	First Half
45	Experimental	11	First Half
52	CONTROL	12	First Half
50	Experimental	12	First Half
42	CONTROL	16	First Half
51	Experimental	16	First Half
49	CONTROL	17	First Half
47	Experimental	17	First Half
41	CONTROL	18	First Half
39	Experimental	18	First Half
44	CONTROL	19	First Half
42	Experimental	19	First Half
45	CONTROL	23	First Half
42	Experimental	23	First Half
46	CONTROL	24	First Half
45	Experimental	24	First Half
44	CONTROL	25	First Half
52	Experimental	25	First Half
49	CONTROL	26	First Half
46	Experimental	26	First Half
45	CONTROL	30	First Half
43	Experimental	30	First Half
45	CONTROL	31	First Half
40	Experimental	31	First Half
46	CONTROL	32	First Half
46	Experimental	32	First Half
51	CONTROL	37	First Half
50	Experimental	37	First Half
45	CONTROL	38	First Half
40	Experimental	38	First Half
42	CONTROL	39	First Half
42	Experimental	39	First Half
51	CONTROL	40	First Half
50	Experimental	40	First Half
35	CONTROL	44	Second half
33	Experimental	44	Second half
36	CONTROL	45	Second half
33	Experimental	45	Second half
37	CONTROL	46	Second half
35	Experimental	46	Second half
37	CONTROL	47	Second half
37	Experimental	47	Second half
33	CONTROL	51	Second half
40	Experimental	51	Second half
32	CONTROL	52	Second half
39	Experimental	52	Second half
34	CONTROL	53	Second half
36	Experimental	53	Second half
32	CONTROL	54	Second half
36	Experimental	54	Second half
34	CONTROL	58	Second half
36	Experimental	58	Second half
29	CONTROL	59	Second half
35	Experimental	59	Second half
29	CONTROL	60	Second half
35	Experimental	60	Second half
31	CONTROL	61	Second half
36	Experimental	61	Second half
27	CONTROL	65	Second half
34	Experimental	65	Second half
31	CONTROL	66	Second half
33	Experimental	66	Second half
26	CONTROL	67	Second half
30	Experimental	67	Second half
30	CONTROL	68	Second half
32	Experimental	68	Second half
34	CONTROL	71	Second half
40	Experimental	71	Second half
32	CONTROL	73	Second half
39	Experimental	73	Second half
32	CONTROL	74	Second half
41	Experimental	74	Second half
34	CONTROL	75	Second half
40	Experimental	75	Second half
